# Supplementary material for: Autoimmune uveitis in Behçet's disease and Vogt‐Koyanagi‐Harada disease differ in tissue immune infiltration and T cell clonality
Source: Clin Transl Immunology. 2023 Sep 15;12(9):e1461. doi: 10.1002/cti2.1461 (PMC10503407; doi:10.1002/cti2.1461)
Supplement: Supplementary file 2 — Supplementary table 1 [file CTI2-12-e1461-s001.xlsx]

## Sheet: Sheet1
Supplementation Table S1. Information for expanded clonotypes in each patient samples
	BD1-1: Clonotype 1 of BD patient #1
	Clonality category:
		Large (>2% in total T cells)
		Medium (0.5-2% in total T cells)
	nt	Nucleotide sequences for TCRα and TCRβ CDR3
	aa	amino acid sequences for TCRα and TCRβ CDR3
Clonotype	Frequency	clonality category	VDJgene	CDR3nt	CDR3aa
BD1-1	0.065442	Large	TRAV26-1*01.TRAJ58*01.TRAC*01_ TRBV5-1*01.TRBD1*01.TRBJ2-7*01.TRBC2*01	TGCATCGTCAGAGTCATCTCCCCCCGAGAAACCAGTGGCTCTAGGTTGACCTTT_TGCGCCAGCAGCCAAAGACAGGGGGCCGCCTACGAGCAGTACTTC	CIVRVISPRETSGSRLTF_CASSQRQGAAYEQYF
BD1-2	0.0642939	Large	NA_ TRBV5-1*01.TRBD1*01.TRBJ2-7*01.TRBC2*01	NA_TGCGCCAGCAGCCAAAGACAGGGGGCCGCCTACGAGCAGTACTTC	NA_CASSQRQGAAYEQYF
BD1-3	0.00688863	Medium	TRAV4*01.TRAJ28*01.TRAC*01_ TRBV6-5*01.TRBD2*02.TRBJ1-5*01.TRBC1*01	TGCCTCGTGGGTGACTCTGGGGCTGGGAGTTACCAACTCACTTTC_TGTGCCAGCAGTTCCCTACCGCGAGGAAGCAATCAGCCCCAGCATTTT	CLVGDSGAGSYQLTF_CASSSLPRGSNQPQHF
BD1-4	0.00688863	Medium	TRAV1-2*01.TRAJ33*01.TRAC*01_ TRBV6-5*01.TRBD2*02.TRBJ1-5*01.TRBC1*01	TGTGCTGTGAGAGGGACGGATAGCAACTATCAGTTAATCTGG_TGTGCCAGCAGTTCCCTACCGCGAGGAAGCAATCAGCCCCAGCATTTT	CAVRGTDSNYQLIW_CASSSLPRGSNQPQHF
BD1-5	0.00574053	Medium	NA_ TRBV4-1*01.TRBD2*01.TRBJ2-7*01.TRBC2*01	NA_TGCGCCAGCAGCCCATCCGGGACTAGCGTCGTCGAGCAGTACTTC	NA_CASSPSGTSVVEQYF
BD2-1	0.0373134	Large	TRAV12-2.TRAJ26.TRAC;TRAV2.TRAJ29.TRAC_ TRBV27.NA.TRBJ2-1.TRBC2	TGTGCCGTGATCAGGAACTATGGTCAGAATTTTGTCTTT;TGTGCTGTGGAGGAAAGGCATTCAGGAAACACACCTCTTGTCTTT_TGTGCCAGCAGTTTCGGGAGGGATGAGCAGTTCTTC	CAVIRNYGQNFVF;CAVEERHSGNTPLVF_CASSFGRDEQFF
BD2-2	0.0361351	Large	TRAV12-2.TRAJ26.TRAC_ TRBV27.NA.TRBJ2-1.TRBC2	TGTGCCGTGATCAGGAACTATGGTCAGAATTTTGTCTTT_TGTGCCAGCAGTTTCGGGAGGGATGAGCAGTTCTTC	CAVIRNYGQNFVF_CASSFGRDEQFF
BD2-3	0.0184603	Medium	TRAV12-2.TRAJ39.TRAC_ TRBV20-1.NA.TRBJ2-2.TRBC2	TGTGCCGGCCCTAAGAGGGCAGGCAACATGCTCACCTTT_TGCAGTGCTAGAGATTATACCGCGAACACCGGGGAGCTGTTTTTT	CAGPKRAGNMLTF_CSARDYTANTGELFF
BD2-4	0.0106049	Medium	TRAV1-1.TRAJ18.TRAC_ TRBV20-1.NA.TRBJ2-5.TRBC2	TGCGCTGTGAGAGATCCTTCTCTGGGCGGAGGCTCAACCCTGGGGAGGCTATACTTT_TGCAGTGCTAGAGATCCAGTAGCGGGAAACAAGGGGACCCAGTACTTC	CAVRDPSLGGGSTLGRLYF_CSARDPVAGNKGTQYF
BD2-5	0.00903378	Medium	TRAV9-2.TRAJ30.TRAC_ TRBV4-1.NA.TRBJ2-3.TRBC2	TGTGCTCTGAGTGATTTAGATGACAAGATCATCTTT_TGCGCCAGCAGCCAAGGGCCGGGGACTAGCACAGATACGCAGTATTTT	CALSDLDDKIIF_CASSQGPGTSTDTQYF
BD2-6	0.00785546	Medium	TRAV1-2.TRAJ33.TRAC_ TRBV3-1.NA.TRBJ2-1.TRBC2	TGTGCTGCCCTGGATAGCAACTATCAGTTAATCTGG_TGTGCCAGCAGTCAAGGACTGGTAGACTCCTACAATGAGCAGTTCTTC	CAALDSNYQLIW_CASSQGLVDSYNEQFF
BD2-7	0.00746269	Medium	TRAV1-1.TRAJ18.TRAC;TRAV8-1.TRAJ40.TRAC_ TRBV20-1.NA.TRBJ2-5.TRBC2	TGCGCTGTGAGAGATCCTTCTCTGGGCGGAGGCTCAACCCTGGGGAGGCTATACTTT;TGTGCCGTGAACCTAACCTACAAATACATCTTT_TGCAGTGCTAGAGATCCAGTAGCGGGAAACAAGGGGACCCAGTACTTC	CAVRDPSLGGGSTLGRLYF;CAVNLTYKYIF_CSARDPVAGNKGTQYF
BD2-8	0.00706991	Medium	TRAV2.TRAJ29.TRAC_ TRBV27.NA.TRBJ2-1.TRBC2	TGTGCTGTGGAGGAAAGGCATTCAGGAAACACACCTCTTGTCTTT_TGTGCCAGCAGTTTCGGGAGGGATGAGCAGTTCTTC	CAVEERHSGNTPLVF_CASSFGRDEQFF
BD2-9	0.00549882	Medium	TRAV3.TRAJ36.TRAC_ TRBV7-6.NA.TRBJ2-7.TRBC2	TGTGCTGTGAGAGACGTTGGCTGGGCAAACAACCTCTTCTTT_TGTGCCAGCAGCTCCGAGACCGGGTCCGAGCAGTACTTC	CAVRDVGWANNLFF_CASSSETGSEQYF
BD2-10	0.00510605	Medium	TRAV29/DV5.TRAJ31.TRAC_ TRBV20-1.NA.TRBJ2-1.TRBC2	TGTGCAGCAAATAACAATGCCAGACTCATGTTT_TGCAGTGCTAACCACCCGACTTCCTTTTACAATGAGCAGTTCTTC	CAANNNARLMF_CSANHPTSFYNEQFF
BD3-1	0.0158215	Medium	TRAV27.TRAJ49.TRAC_ TRBV6-5.TRBD1.TRBJ1-1.TRBC1	TGTGCAGACCGGACCGGTAACCAGTTCTATTTT_TGTGCCAGCAGTTACCGGGACAGGCTGAACACTGAAGCTTTCTTT	CADRTGNQFYF_CASSYRDRLNTEAFF
BD3-2	0.0129817	Medium	TRAV21.TRAJ57.TRAC_ TRBV7-9.NA.TRBJ1-2.TRBC1	TGTGCTGTGAATGAGGGCGGATCTGAAAAGCTGGTCTTT_TGTGCCAGCAGTGGGGGGATGAACTATGGCTACACCTTC	CAVNEGGSEKLVF_CASSGGMNYGYTF
BD3-3	0.0125761	Medium	TRAV1-1.TRAJ24.TRAC_ TRBV3-1.NA.TRBJ1-6.TRBC1	TGCGCTGTGAACAGCTGGGGGAAATTGCAGTTT_TGTGCCAGCAGCCAGAATACGGTCACAGAGTCCTATAATTCACCCCTCCACTTT	CAVNSWGKLQF_CASSQNTVTESYNSPLHF
BD3-4	0.00689655	Medium	TRAV20.TRAJ32.TRAC_ TRBV19.TRBD1.TRBJ2-2.TRBC2	TGTGCTGTGCAGGTGAGGGGTGGTGCTACAAACAAGCTCATCTTT_TGTGCCAGCGACAGGGACGGGGCCGGGGAGCTGTTTTTT	CAVQVRGGATNKLIF_CASDRDGAGELFF
BD3-5	0.00608519	Medium	NA_ TRBV28.TRBD1.TRBJ1-6.TRBC1	NA_TGTGCCAGCAGTTTAGGAGGCAGAAGCCCGGGACAGGAGGGTTCACCCCTCCACTTT	NA_CASSLGGRSPGQEGSPLHF
BD3-6	0.00527383	Medium	TRAV8-1.TRAJ43.TRAC_ TRBV4-2.NA.TRBJ1-5.TRBC1	TGTGCCGTGACTCCGTACAATAACAATGACATGCGCTTT_TGTGCCAGCAGCCAAGTGGACGGCAGGGATCAGCCCCAGCATTTT	CAVTPYNNNDMRF_CASSQVDGRDQPQHF
VKHD1-1	0.0520667	Large	TRAV9-2*01.TRAJ39*01.TRAC*01_ TRBV2*01.TRBD1*01.TRBJ1-2*01.TRBC1*01	TGTGCCCTTCGGAGTAATGCAGGCAACATGCTCACCTTT_TGTGCCAGCAGCCCGGGACAGGGGAACTATGGCTACACCTTC	CALRSNAGNMLTF_CASSPGQGNYGYTF
VKHD1-2	0.0203243	Large	TRAV8-4*01.TRAJ31*01.TRAC*01_ TRBV7-3*01.TRBD2*01.TRBJ2-2*01.TRBC2*01	TGTGCTGTGACTCGAAGGGGAGACAATGCCAGACTCATGTTT_TGTGCCAGCAGCTTAAGCGGGACTGGGGAGCTGTTTTTT	CAVTRRGDNARLMF_CASSLSGTGELFF
VKHD1-3	0.0125599	Medium	TRAV25*01.TRAJ13*02.TRAC*01_ TRBV5-4*01.None.TRBJ1-5*01.TRBC1*01	TGTGCAAGGCCGAATTCTGGGGGTTACCAGAAAGTTACCTTT_TGTGCCAGCAGCTTGGAAGGCAACAATCAGCCCCAGCATTTT	CARPNSGGYQKVTF_CASSLEGNNQPQHF
VKHD1-4	0.0114181	Medium	NA_ TRBV2*01.TRBD1*01.TRBJ1-2*01.TRBC1*01	NA_TGTGCCAGCAGCCCGGGACAGGGGAACTATGGCTACACCTTC	NA_CASSPGQGNYGYTF
VKHD1-5	0.0109614	Medium	TRAV17*01.TRAJ40*01.TRAC*01_ TRBV24-1*01.None.TRBJ2-2*01.TRBC2*01	TGTGCTACGGTCTCCTCAGGAACCTACAAATACATCTTT_TGTGCCACCAGTGATTTGCGCACCGGGGAGCTGTTTTTT	CATVSSGTYKYIF_CATSDLRTGELFF
VKHD1-6	0.00913451	Medium	NA_ TRBV19*01.TRBD1*01.TRBJ2-7*01.TRBC1*01	NA_TGTGCCAGTAGTATAAGTGGGTACGAGCAGTACTTC	NA_CASSISGYEQYF
VKHD1-7	0.00913451	Medium	TRAV8-4*01.TRAJ23*01.TRAC*01_ TRBV4-1*01.TRBD2*02.TRBJ2-1*01.TRBC2*01	TGTGCTGTGAGTGGTAGTAACCAGGGAGGAAAGCTTATCTTC_TGCGCCAGCAGCCGGGGTGTCTCGGGGACTAGCGGGAGTAGTGAGCAGTTCTTC	CAVSGSNQGGKLIF_CASSRGVSGTSGSSEQFF
VKHD1-8	0.00822106	Medium	TRAV13-1*01.TRAJ23*01.TRAC*01_ TRBV6-1*01.TRBD2*02.TRBJ2-7*01.TRBC2*01	TGTGCAGCAAGTAATGGTAACCAGGGAGGAAAGCTTATCTTC_TGTGCCAGCGTTTATAGCGGGAGTGGGTACGAGCAGTACTTC	CAASNGNQGGKLIF_CASVYSGSGYEQYF
VKHD1-9	0.00753597	Medium	NA_ TRBV5-4*01.None.TRBJ1-5*01.TRBC1*01	NA_TGTGCCAGCAGCTTGGAAGGCAACAATCAGCCCCAGCATTTT	NA_CASSLEGNNQPQHF
VKHD1-10	0.00685088	Medium	TRAV19*01.TRAJ45*01.TRAC*01_ TRBV7-3*01.TRBD1*01.TRBJ1-2*01.TRBC1*01	TGTGCTCTGACCGGAGGAGGTGCTGACGGACTCACCTTT_TGTGCCAGCAGCTTAACGGGGACCTATGGCTACACCTTC	CALTGGGADGLTF_CASSLTGTYGYTF
VKHD1-11	0.00593743	Medium	TRAV9-2*01.TRAJ39*01.TRAC*01_ NA	TGTGCCCTTCGGAGTAATGCAGGCAACATGCTCACCTTT_NA	CALRSNAGNMLTF_NA
VKHD1-12	0.00593743	Medium	TRAV41*01.TRAJ58*01.TRAC*01_ TRBV11-3*01.TRBD1*01.TRBJ1-2*01.TRBC2*02	TGTGCTGTCAATTCAGAAACCAGTGGCTCTAGGTTGACCTTT_TGTGCCAGCAGCTTGGACAGGGGATTATATGGCTACACCTTC	CAVNSETSGSRLTF_CASSLDRGLYGYTF
VKHD1-13	0.00570907	Medium	TRAV13-1*01.TRAJ13*02.TRAC*01_ TRBV6-1*01.TRBD2*02.TRBJ1-5*01.TRBC1*01	TGTGCAGCAAGTCGAGGGGGTTACCAGAAAGTTACCTTT_TGTGCCAGCAGTGAGAGAAAGGGAGGAAATCAGCCCCAGCATTTT	CAASRGGYQKVTF_CASSERKGGNQPQHF
VKHD1-14	0.0054807	Medium	TRAV12-3*01.TRAJ53*01.TRAC*01_ TRBV9*01.TRBD2*01.TRBJ2-1*01.TRBC2*02	TGTGCAATGTCTAAGAGTGGAGGTAGCAACTATAAACTGACATTT_TGTGCCAGCAGCTCACCGGGACTAGCTATCGGTGAGCAGTTCTTC	CAMSKSGGSNYKLTF_CASSSPGLAIGEQFF
VKHD1-15	0.00525234	Medium	TRAV20*01.TRAJ3*01.TRAC*01_ TRBV4-1*01.TRBD1*01.TRBJ1-2*01.TRBC1*01	TGTGCTGTGCAGGCGGGCGGGTACAGCAGTGCTTCCAAGATAATCTTT_TGCGCCAGCAGCCAAGATAACAGGAACTATGGCTACACCTTC	CAVQAGGYSSASKIIF_CASSQDNRNYGYTF
VKHD2-1	0.0330448	Large	TRAV13-1*01.TRAJ39*01.TRAC*01_ TRBV10-2*01.TRBD1*01.TRBJ1-6*02.TRBC1*01	TGTGCAGCAAGTAAGGGGAATGCAGGCAACATGCTCACCTTT_TGCGCCAGCAGTGGCGCCGGGACGGGAAATTCACCCCTCCACTTT	CAASKGNAGNMLTF_CASSGAGTGNSPLHF
VKHD2-2	0.0118017	Medium	TRAV17*01.TRAJ37*01.TRAC*01_ TRBV7-9*03.TRBD2*01.TRBJ2-2*01.TRBC2*01	TGTGCTAACGGCTCTGGCAACACAGGCAAACTAATCTTT_TGTGCCAGCAGCCGTATGACTAGCTACACCGGGGAGCTGTTTTTT	CANGSGNTGKLIF_CASSRMTSYTGELFF
VKHD2-3	0.0118017	Medium	TRAV23/DV6*01.TRAJ17*01.TRAC*01_ TRBV18*01.TRBD2*02.TRBJ2-2*01.TRBC2*01	TGTGCAGCAAGCACAAAAGCTGCAGGCAACAAGCTAACTTTT_TGTGCCAGCTCACTGCGTCAGGGAGGCACCGGGGAGCTGTTTTTT	CAASTKAAGNKLTF_CASSLRQGGTGELFF
VKHD2-4	0.0111723	Medium	NA_ TRBV5-4*01.None.TRBJ1-1*01.TRBC1*01	NA_TGTGCCAGCAGCTTGCGACCGAACACTGAAGCTTTCTTT	NA_CASSLRPNTEAFF
VKHD2-5	0.0110149	Medium	TRAV21*01.TRAJ11*01.TRAC*01_ TRBV6-1*01.TRBD1*01.TRBJ2-1*01.TRBC2*01	TGTGCTGTCCGCTTGAATTCAGGATACAGCACCCTCACCTTT_TGTGCCAGCAGTCTCCGGACAGGGGGGTTTGAGCAGTTCTTC	CAVRLNSGYSTLTF_CASSLRTGGFEQFF
VKHD2-6	0.00944138	Medium	NA_ TRBV7-9*03.TRBD2*01.TRBJ2-2*01.TRBC2*01	NA_TGTGCCAGCAGCCGTATGACTAGCTACACCGGGGAGCTGTTTTTT	NA_CASSRMTSYTGELFF
VKHD2-7	0.0086546	Medium	NA_ TRBV10-2*01.TRBD1*01.TRBJ1-6*02.TRBC1*01	NA_TGCGCCAGCAGTGGCGCCGGGACGGGAAATTCACCCCTCCACTTT	NA_CASSGAGTGNSPLHF
VKHD2-8	0.00849725	Medium	TRAV29/DV5*01.TRAJ6*01.TRAC*01_ TRBV7-9*03.TRBD1*01.TRBJ2-1*01.TRBC2*01	TGTGCAGCAACGGGAAGGGGAGGAAGCTACATACCTACATTT_TGTGCCAGCAGCTTAGGTGGGGGTACATACAATGAGCAGTTCTTC	CAATGRGGSYIPTF_CASSLGGGTYNEQFF
VKHD2-9	0.00755311	Medium	NA_ TRBV6-1*01.TRBD2*02.TRBJ2-7*02.TRBC2*01	NA_TGTGCCAGCTCCCGTGCGGGAACCTACGAGCAGTACGTC	NA_CASSRAGTYEQYV
VKHD2-10	0.00660897	Medium	TRAV16*01.TRAJ8*01.TRAC*01_ TRBV19*01.TRBD1*01.TRBJ1-2*01.TRBC1*01	TGTGCTCTAAGAGGAACAGGCTTTCAGAAACTTGTATTT_TGTGCCAGTAGTACCGACGTCAGGGGGCGAGCCTATGGCTACACCTTC	CALRGTGFQKLVF_CASSTDVRGRAYGYTF
VKHD2-11	0.00660897	Medium	TRAV1-1*01.TRAJ15*01.TRAC*01_ TRBV6-5*01.TRBD2*02.TRBJ2-1*01.TRBC2*01	TGCGCTGTCTCCAACCAGGCAGGAACTGCTCTGATCTTT_TGTGCCAGCAGCCCTAGCGGGAGGGCCCCCAATGAGCAGTTCTTC	CAVSNQAGTALIF_CASSPSGRAPNEQFF
VKHD2-12	0.00645161	Medium	TRAV29/DV5*01.TRAJ31*01.TRAC*01_ TRBV7-9*03.TRBD1*01.TRBJ1-2*01.TRBC1*01	TGTGCAGCAAGCGGGAATAACAATGCCAGACTCATGTTT_TGTGCCAGCACCCCGCCCGGGACAGGGGTACTATTCACCTTC	CAASGNNNARLMF_CASTPPGTGVLFTF
VKHD3-1	0.0406025	Large	TRAV13-1.TRAJ15.TRAC_ TRBV20-1.NA.TRBJ2-2.TRBC2	TGTGCAGCAAGCCAGGCAGGAACTGCTCTGATCTTT_TGCAGTGCTAGAGACTACAGGGAAGGGGAGCTGTTTTTT	CAASQAGTALIF_CSARDYREGELFF
VKHD3-2	0.0188823	Medium	TRAV12-3.TRAJ4.TRAC_ TRBV14.TRBD1.TRBJ2-3.TRBC2	TGTGCAATTGAACCTGCTGGTGGCTACAATAAGCTGATTTTT_TGTGCCAGCAGCCAAGATCTAGGACAGGGCACAGATACGCAGTATTTT	CAIEPAGGYNKLIF_CASSQDLGQGTDTQYF
VKHD3-3	0.0187732	Medium	TRAV8-3.TRAJ47.TRAC_ TRBV3-1.TRBD1.TRBJ1-1.TRBC1	TGTGCTGTCGCCCACAAGGAATATGGAAACAAGCTGGTCTTT_TGTGCCAGCAGCCAGGGGATCGGAGGCACTGAAGCTTTCTTT	CAVAHKEYGNKLVF_CASSQGIGGTEAFF
VKHD3-4	0.0177909	Medium	TRAV12-2.TRAJ3.TRAC_ TRBV14.NA.TRBJ1-1.TRBC1	TGTGCCGTGTACAGCAGTGCTTCCAAGATAATCTTT_TGTGCCAGCAGCCAAGTGGGGACAACCTACGGGGCTTTCTTT	CAVYSSASKIIF_CASSQVGTTYGAFF
VKHD3-5	0.0153897	Medium	TRAV12-2.TRAJ4.TRAC_ TRBV19.NA.TRBJ2-5.TRBC2	TGTGCCGTTTCTTTTTCTGGTGGCTACAATAAGCTGATTTTT_TGTGCCAGTAGCCCGGGACAGGTACAAGAGACCCAGTACTTC	CAVSFSGGYNKLIF_CASSPGQVQETQYF
VKHD3-6	0.0146256	Medium	TRAV12-1.TRAJ53.TRAC_ TRBV4-2.NA.TRBJ2-3.TRBC2	TGTGTGGTGGTAGGAGGTAGCAACTATAAACTGACATTT_TGTGCCAGCAGCCAAGTTGGTGGGACTAGCGGCACAGATACGCAGTATTTT	CVVVGGSNYKLTF_CASSQVGGTSGTDTQYF
VKHD3-7	0.0113512	Medium	TRAV19.TRAJ34.TRAC_ TRBV27.NA.TRBJ2-4.TRBC2	TGTGCTCTGAGTGGACACGATAACACCGACAAGCTCATCTTT_TGTGCCAGCAGTTCCGGGATGGCCAAAAACATTCAGTACTTC	CALSGHDNTDKLIF_CASSSGMAKNIQYF
VKHD3-8	0.0113512	Medium	TRAV38-2/DV8.TRAJ49.TRAC_ TRBV11-2.TRBD1.TRBJ2-3.TRBC2	TGTGCTTATAGGAGACGGACCGGTAACCAGTTCTATTTT_TGTGCCAGCAGCTTAAACGCAGCAGGGGGCAATGTAGATACGCAGTATTTT	CAYRRRTGNQFYF_CASSLNAAGGNVDTQYF
VKHD3-9	0.0102598	Medium	TRAV12-1.TRAJ53.TRAC_ TRBV11-1.NA.TRBJ2-3.TRBC2	TGTGTGGTGAACAATGGAGGTAGCAACTATAAACTGACATTT_TGTGCCAGCAGCTTAAACGGAGCGGGAGCGGGCACAGATACGCAGTATTTT	CVVNNGGSNYKLTF_CASSLNGAGAGTDTQYF
VKHD3-10	0.00927745	Medium	TRAV26-1.TRAJ41.TRAC_ TRBV18.NA.TRBJ2-3.TRBC2	TGCATCGTCAGGGGTCCGAACTCAAATTCCGGGTATGCACTCAACTTC_TGTGCCAGCTCATCCGGGACCACAGATACGCAGTATTTT	CIVRGPNSNSGYALNF_CASSSGTTDTQYF
VKHD3-11	0.00884086	Medium	TRAV8-6.TRAJ13.TRAC_ TRBV9.NA.TRBJ1-3.TRBC1	TGTGCTGTGACCCTAGGGGAGGGGGGTTACCAGAAAGTTACCTTT_TGTGCCAGCAGCGTCGACTCTGGAAACACCATATATTTT	CAVTLGEGGYQKVTF_CASSVDSGNTIYF
VKHD3-12	0.00862257	Medium	TRAV13-2.TRAJ24.TRAC_ TRBV4-1.NA.TRBJ2-3.TRBC2	TGTGCAGAGAGCCGCTGGGGGAAATTGCAGTTT_TGCGCCAGCAGCCAAGACGCAGGGACTAGCGTGGCAGATACGCAGTATTTT	CAESRWGKLQF_CASSQDAGTSVADTQYF
VKHD3-13	0.00807684	Medium	TRAV38-2/DV8.TRAJ40.TRAC_ TRBV2.NA.TRBJ1-4.TRBC1	TGTGCTTATAGGATACACTCAGGAACCTACAAATACATCTTT_TGTGCCAGCAGTGAAGCGCTTCTCGGGGTAGGGGAAAAACTGTTTTTT	CAYRIHSGTYKYIF_CASSEALLGVGEKLFF
VKHD3-14	0.00742196	Medium	TRAV29/DV5.TRAJ54.TRAC_ TRBV20-1.NA.TRBJ2-7.TRBC2	TGTGCAGCGGCGACTTTTCAGGGAGCCCAGAAGCTGGTATTT_TGCAGTGCTAAACAGGGATCCTACGAGCAGTACTTC	CAAATFQGAQKLVF_CSAKQGSYEQYF
VKHD3-15	0.00698537	Medium	TRAV4.TRAJ15.TRAC_ TRBV11-2.NA.TRBJ1-1.TRBC1	TGCCTCGTGGTCCAGAACCAGGCAGGAACTGCTCTGATCTTT_TGTGCCAGCAGCTTATCAGAGAACACTGAAGCTTTCTTT	CLVVQNQAGTALIF_CASSLSENTEAFF
VKHD3-16	0.00687623	Medium	TRAV12-1.TRAJ24.TRAC_ TRBV5-1.NA.TRBJ2-3.TRBC2	TGTGTGGTGAACTTGGGCGCTGACAGCTGGGGGAAATTCCAGTTT_TGCGCCAGCAGCTTGGGGGTTTCCACAGATACGCAGTATTTT	CVVNLGADSWGKFQF_CASSLGVSTDTQYF
VKHD3-17	0.00665793	Medium	TRAV26-1.TRAJ37.TRAC_ TRBV12-3.NA.TRBJ1-2.TRBC1	TGCATCGTCATCTCCAGCAACACAGGCAAACTAATCTTT_TGTGCCAGCAGTTTCGGGGGGCCGGGAGTTGGCTACACCTTC	CIVISSNTGKLIF_CASSFGGPGVGYTF
VKHD3-18	0.00665793	Medium	TRAV26-1.TRAJ30.TRAC_ TRBV3-1.NA.TRBJ2-3.TRBC2	TGCATCGTCATGAACAGAGATGACAAGATCATCTTT_TGTGCCAGCAGCCCCCATCAGGGCACAGATACGCAGTATTTT	CIVMNRDDKIIF_CASSPHQGTDTQYF
VKHD3-19	0.00654879	Medium	TRAV13-1.TRAJ4.TRAC_ TRBV6-1.TRBD1.TRBJ2-2.TRBC2	TGTGCAGCCTCTCCTCGGGGTGGCTACAATAAGCTGATTTTT_TGTGCCAGCAGTGAAGGGACAGGGGGCGCCGGGGAGCTGTTTTTT	CAASPRGGYNKLIF_CASSEGTGGAGELFF
VKHD3-20	0.00654879	Medium	TRAV9-2.TRAJ31.TRAC_ TRBV11-3.NA.TRBJ2-2.TRBC2	TGTGCTCTGAATCCCAACAATGCCAGACTCATGTTT_TGTGCCAGCAGCTCGGGCACGCTTATGGACACCGGGGAGCTGTTTTTT	CALNPNNARLMF_CASSSGTLMDTGELFF
VKHD3-21	0.0063305	Medium	TRAV12-3.TRAJ38.TRAC_ TRBV10-2.NA.TRBJ2-5.TRBC2	TGTGCAGCCACCAATGCTGGCAACAACCGTAAGCTGATTTGG_TGCGCCAGCAGTGAGTCGTGGGGAGGAAAAGAGACCCAGTACTTC	CAATNAGNNRKLIW_CASSESWGGKETQYF
VKHD3-22	0.00622135	Medium	TRAV26-1.TRAJ41.TRAC_ TRBV7-3.TRBD1.TRBJ2-3.TRBC2	TGCATCGTCAGAGCGCCGAACTCAAATTCCGGGTATGCACTCAACTTC_TGTGCCAGCAGCTTAACGGGGCAGGGGTGGGATACGCAGTATTTT	CIVRAPNSNSGYALNF_CASSLTGQGWDTQYF
VKHD3-23	0.0061122	Medium	TRAV3.TRAJ28.TRAC_ TRBV15.NA.TRBJ1-1.TRBC1	TGTGCTGTGAGAGGAGGTTTTTCTGGGGCTGGGAGTTACCAACTCACTTTC_TGTGCCACCAGCAGAGGTGGTATAGGGAACACTGAAGCTTTCTTT	CAVRGGFSGAGSYQLTF_CATSRGGIGNTEAFF
VKHD3-24	0.00567562	Medium	TRAV9-2.TRAJ13.TRAC_ TRBV19.NA.TRBJ2-3.TRBC2	TGTGCTCTCCTCGGGGGGGGTTACCAGAAAGTTACCTTT_TGTGCCAGTAGTACGACCACCCTGGGACTAGCGGATGACACAGATACGCAGTATTTT	CALLGGGYQKVTF_CASSTTTLGLADDTDTQYF
VKHD3-25	0.00556647	Medium	TRAV13-2.TRAJ40.TRAC_ TRBV11-3.NA.TRBJ2-2.TRBC2	TGTGCAGAGAATACCCCAGGAACCTACAAATACATCTTT_TGTGCCAGCAGCTTCGGCTCCTCGAACACCGGGGAGCTGTTTTTT	CAENTPGTYKYIF_CASSFGSSNTGELFF
VKHD3-26	0.00523903	Medium	TRAV20.TRAJ16.TRAC;TRAV12-1.TRAJ26.TRAC_ TRBV4-2.NA.TRBJ2-1.TRBC2	TGTGCTGTGCAGCCTCCCGGGGGGAAGCTGCTCTTT;TGTGTGGTGATTTCCTATGGTCAGAATTTTGTCTTT_TGTGCCAGCAGCCAAGATACAGGGGAGATTATCAATGAGCAGTTCTTC	CAVQPPGGKLLF;CVVISYGQNFVF_CASSQDTGEIINEQFF
VKHD3-27	0.00523903	Medium	TRAV19.TRAJ39.TRAC_ TRBV20-1.NA.TRBJ2-3.TRBC2	TGTGCTCTGAGTGATAATGCAGGCAACATGCTCACCTTT_TGCAGTGCTAGCGGGAGGGGATGGGCAGATACGCAGTATTTT	CALSDNAGNMLTF_CSASGRGWADTQYF
